# Supplementary material for: Comparative Study of Optical Markers to Assess Bait System Efficiency Concerning Vaccine Release in the Oral Cavity of Dogs
Source: Viruses. 2021 Jul 15;13(7):1382. doi: 10.3390/v13071382 (PMC8310038; doi:10.3390/v13071382)
Supplement: Supplementary file 1 [file viruses-13-01382-s001.zip]

Archive with 1 entries (1 files):
- Supplementary File S1 Dog Data.xlsx
