# Supplementary material for: Comparative Study of Optical Markers to Assess Bait System Efficiency Concerning Vaccine Release in the Oral Cavity of Dogs
Source: Viruses. 2021 Jul 15;13(7):1382. doi: 10.3390/v13071382 (PMC8310038; doi:10.3390/v13071382)
Supplement: Supplementary file 1 [file viruses-13-01382-s001.zip › Supplementary File S1 Dog Data.xlsx]

## Sheet: Tabelle1
Time	No. Observ	Date	Dog nr.	Bait Type	Time until cont.	Bait accept.	Visible from 5m	Total handling time (s)	Nr of chews	Blister	Blister perf.	Visib. left	Visib. right	Visib. front	Visib. tongue	Visib. Oral mucosa	Remark
09:30:00	1	2020-01-28	d1	B	0	y	y	>300	130	disc.	yes	II	II	II	III	III	session terminated
09:34:00	2	2020-01-28	d2	B	30	y	y	60	47	disc.	yes	I	I	II	III	I
09:45:00	3	2020-01-28	d3	D	0	y		>300	84	disc.	yes						session terminated
09:50:00	4	2020-01-28	d4	A	0	y	y	270	116	disc.	yes	II	I	I	II	I
09:58:00	5	2020-01-28	d5	D	0	y		161	98	sw.	?
10:02:00	6	2020-01-28	d6	C	3	y		235	104	disc.	no
10:08:00	7	2020-01-28	d7	C	>300	n											session terminated, bait not accepted
10:10:00	8	2020-01-28	d8	D	0	y		125	110	sw.	?
10:14:00	9	2020-01-28	d9	A	0	y	n	120	5	disc.	yes	I	I	I	II	I
10:19:00	10	2020-01-28	d10	A	0	y	n	10	5	disc.	yes	I	I	I	II	I
10:20:00	11	2020-01-28	d11	C	5	y		130	123	sw.	?
10:24:00	12	2020-01-28	d12	C	0	y		72	91	disc.	yes
10:25:00	13	2020-01-28	d13	C	5	y		122	93	sw.	?
10:28:00	14	2020-01-28	d14	D	>300	n											session terminated, bait not accepted
10:32:00	15	2020-01-28	d15	C	20	y		39	33	sw.	?
10:35:00	16	2020-01-28	d16	B	20	y	y	165	35	disc.	yes	I	I	II	III	III
10:41:00	17	2020-01-28	d17	D	2	y		300	210	disc.	yes
10:47:00	18	2020-01-28	d18	A	7	y	n	80	5	disc.	no	I	I	I	II	I
10:50:00	19	2020-01-28	d19	D	0	y		54	40	sw.	?
10:53:00	20	2020-01-28	d20	C	30	y		56	60	sw.	?
10:55:00	21	2020-01-28	d21	D	>300	n											session terminated, bait not accepted
10:57:00	22	2020-01-28	d22	B	30	y	n	>300	10	disc.	no	I	I	I	I	I	session terminated
11:05:00	23	2020-01-28	d23	D	13	y		165	87	disc.	yes
11:09:00	24	2020-01-28	d24	B	5	y	y	225	147	sw.	yes	I	I	II	III	II
11:16:00	25	2020-01-28	d25	D	3	y		300	180	sw.	?
11:22:00	26	2020-01-28	d26	B	0	y	y	77	60	sw.	yes	II	II	II	III	III
11:29:00	27	2020-01-28	d27	D	0	y		135	72	sw.	?
11:30:00	28	2020-01-28	d28	D	0	y		45	24	sw.	?
11:33:00	29	2020-01-28	d29	C	0	y		65	45	sw.	?
11:35:00	30	2020-01-28	d30	A	0	y	y	90	35	sw.	yes	I	II	II	III	I
11:38:00	31	2020-01-28	d31	C	0	y		180	73	sw.	?
11:45:00	32	2020-01-28	d32	A	0	y	n	80	4	sw.	no	I	I	I	I	I
11:47:00	33	2020-01-28	d33	C	23	y		198	84	disc.	no
11:51:00	34	2020-01-28	d34	B	5	y	y	115	60	disc.	yes	I	I	III	III	I
11:56:00	35	2020-01-28	d35	A	0	y	n	156	32	disc.	no	I	I	I	I	I
12:56:00	36	2020-01-28	d36	A	3	y	n	126	23	disc.	yes	I	I	I	II	I
13:00:00	37	2020-01-28	d37	A	0	y	y	>300	15	sw.	yes	I	I	I	III	I
13:09:00	38	2020-01-28	d38	C	>300	n											session terminated, bait not accepted
13:11:00	39	2020-01-28	d39	D	>300	n											session terminated, bait not accepted
13:15:00	40	2020-01-28	d40	D	0	y		110	88	sw.	?
13:19:00	41	2020-01-28	d41	A	5	y	n	>300	3	disc.	no	I	I	I	I	I	session terminated
13:22:00	42	2020-01-28	d42	B	>300	n
13:26:00	43	2020-01-28	d43	B	14	y	n	105	52	disc.	yes	I	I	II	III	I
13:31:00	44	2020-01-28	d44	D	10	y		>300	36	disc.	no						session terminated
13:35:00	45	2020-01-28	d45	D	10	y		>300	55	sw.	yes						session terminated
13:39:00	46	2020-01-28	d46	C	0	y		>300	93	sw.	yes						session terminated
13:42:00	47	2020-01-28	d47	C	0	y		46	55	sw.	?
09:15:00	48	2020-01-29	d1	C	0	y		40	17	disc.	yes
09:13:00	49	2020-01-29	d2	C	3	y		40	35	sw.	?
09:22:00	50	2020-01-29	d3	C	0	y		59	22	disc.	yes
09:17:00	51	2020-01-29	d4	B	0	y	y	125	22	disc.	yes	I	I	I	III	I
09:28:00	52	2020-01-29	d5	B	0	y	y	46	32	sw.	yes	III	II	I	III	III
09:23:00	53	2020-01-29	d6	B	0	y	y	134	106	sw.	yes	I	I	II	III	III
09:34:00	54	2020-01-29	d7	D	2	y		251	37	disc.	yes
09:32:00	55	2020-01-29	d8	C	0	y		83	67	sw.	?
09:46:00	56	2020-01-29	d9	C	0	y		85	74	sw.	?
09:41:00	57	2020-01-29	d10	B	0	y	y	140	82	sw.	yes	I	I	I	III	III
09:52:00	58	2020-01-29	d11	A	0	y	n	20	17	disc.	yes	I	I	I	II	I
09:50:00	59	2020-01-29	d12	A	0	y	n	42	31	disc.	yes	I	I	I	II	I
10:03:00	60	2020-01-29	d13	A	0	y	n	45	8	disc.	yes	I	I	I	II	I
09:56:00	61	2020-01-29	d14	C	>300	n											session terminated, bait not accepted
10:09:00	62	2020-01-29	d15	A	38	y	y	51	17	disc.	yes	I	I	I	III	II
10:07:00	63	2020-01-29	d16	D	0	y		64	8	disc.	yes
10:19:00	64	2020-01-29	d17	B	0	y	n	254	20	disc.	yes	I	I	I	III	II
10:14:00	65	2020-01-29	d18	B	2	y	y	179	91	sw.	yes	II	III	II	III	II
10:26:00	66	2020-01-29	d19	B	0	y	y	37	34	disc.	yes	II	II	II	III	III
10:23:00	67	2020-01-29	d20	D	13	y		87	10	sw.	?
10:37:00	68	2020-01-29	d21	C	6	y		>300	87	disc.	yes						session terminated
10:30:00	69	2020-01-29	d22	A	30	y	n	>300	0	disc.	no	I	I	I	I	I	session terminated
10:49:00	70	2020-01-29	d23	B	0	y	y	118	37	disc.	yes	I	I	I	III	III
10:44:00	71	2020-01-29	d24	A	0	y	n	210	3	disc.	no	I	I	I	II	I
10:58:00	72	2020-01-29	d25	B	0	y	y	109	49	disc.	yes	II	III	II	III	I
10:55:00	73	2020-01-29	d26	A	0	y	n	60	29	disc.	yes	I	I	I	II	I
11:04:00	74	2020-01-29	d27	C	0	y		46	15	disc.	yes
11:02:00	75	2020-01-29	d28	B	0	y	y	34	35	sw.	yes	I	I	I	III	III
11:10:00	76	2020-01-29	d29	A	0	y	n	71	50	sw.	yes	I	I	I	III	I
11:08:00	77	2020-01-29	d30	C	0	y		88	44	disc.	yes
11:17:00	78	2020-01-29	d31	B	0	y	y	78	34	disc.	yes	I	II	I	III	III
11:13:00	79	2020-01-29	d32	D	0	y		148	90	sw.	?
11:19:00	80	2020-01-29	d33	D	2	y		>300	137	disc.	yes						session terminated
11:34:00	81	2020-01-29	d34	C	0	y		60	24	sw.	?
11:28:00	82	2020-01-29	d35	C	0	y		>300	13	disc.	yes						session terminated
11:44:00	83	2020-01-29	d36	A	0	y	n	174	32	disc.	yes	II	I	I	I	I
11:40:00	84	2020-01-29	d37	B	0	y	y	125	9	disc.	yes	I	III	II	III	III
11:56:00	85	2020-01-29	d38	A	>300	n		0	0			0	0	0	0	0	session terminated, bait not accepted
11:51:00	86	2020-01-29	d39	D	>300	n											session terminated, bait not accepted
12:51:00	87	2020-01-29	d40	C	0	y		45	48	sw.	?
12:44:00	88	2020-01-29	d41	A	0	y	n	>300	0	disc.	yes	I	I	I	II	I
12:58:00	89	2020-01-29	d42	A	>300	n											session terminated, bait not accepted
12:53:00	90	2020-01-29	d43	B	0	y	n	146	72	sw.	yes	I	I	II	III	III
13:04:00	91	2020-01-29	d44	C	0	y		199	46	disc.	yes
13:14:00	92	2020-01-29	d45	C	0	y		182	46	disc.	no
13:19:00	93	2020-01-29	d46	D	0	y		131	102	disc.	yes
13:21:00	94	2020-01-29	d47	D	0	y		31	35	disc.	no
09:22:00	95	2020-01-30	d1	D	0	y		114	17	disc.	yes
09:27:00	96	2020-01-30	d2	A	0	y	n	45	36	sw.	yes	I	I	I	II	I
09:30:00	97	2020-01-30	d3	A	0	y	y	183	7	disc.	yes	II	II	I	I	I
09:35:00	98	2020-01-30	d4	C	0	y		71	25	disc.	yes
09:37:00	99	2020-01-30	d5	C	0	y		52	53	sw.	?
09:38:00	100	2020-01-30	d6	A	3	y	n	168	17	disc.	yes	I	I	I	I	I
09:44:00	101	2020-01-30	d7	A	226	y	n	68	3	disc.	yes	I	I	I	I	I
09:49:00	102	2020-01-30	d8	B	0	y	y	72	46	disc.	yes	II	I	II	III	I
09:52:00	103	2020-01-30	d9	B	0	y	y	59	15	sw.	yes	I	I	I	III	III
09:57:00	104	2020-01-30	d10	C	0	y		42	47	sw.	?
09:59:00	105	2020-01-30	d11	D	0	y		88	38	disc.	yes
10:01:00	106	2020-01-30	d12	D	0	y		40	10	disc.	yes
10:03:00	107	2020-01-30	d13	D	0	y		33	34	sw.	?
10:04:00	108	2020-01-30	d14	A	>300	n											session terminated, bait not accepted
10:10:00	109	2020-01-30	d15	D	45	y		84	3	disc.	yes
10:13:00	110	2020-01-30	d16	A	0	y	n	42	8	disc.	yes	I	I	I	I	I
10:17:00	111	2020-01-30	d17	A	0	y	n	94	12	disc.	yes	I	I	I	II	I
10:20:00	112	2020-01-30	d18	C	2	y		183	160	disc.	yes
10:24:00	113	2020-01-30	d19	A	0	y	y	38	45	disc.	yes	I	I	I	III	I
10:27:00	114	2020-01-30	d20	A	5	y	n	80	34	sw.	yes	I	I	I	III	I
10:36:00	115	2020-01-30	d21	B	0	y	n	296	54	sw.	yes	III	III	III	III	II
10:39:00	116	2020-01-30	d22	C	16	y		190	28	disc.	yes
10:43:00	117	2020-01-30	d23	C	0	y		113	20	disc.	yes
10:46:00	118	2020-01-30	d24	C	0	y		110	0	disc.	yes
10:50:00	119	2020-01-30	d25	C	0	y		93	23	disc.	yes
10:52:00	120	2020-01-30	d26	C	0	y		150	27	sw.	?
10:56:00	121	2020-01-30	d27	B	0	y	y	117	50	disc.	yes	I	I	I	III	III
11:00:00	122	2020-01-30	d28	C	0	y		31	22	sw.	?
11:03:00	123	2020-01-30	d29	B	0	y	n	221	17	disc.	yes	I	I	I	II	II
11:09:00	124	2020-01-30	d30	D	0	y		70	27	disc.	yes
11:11:00	125	2020-01-30	d31	A	0	y	y	108	8	disc.	yes	I	I	I	III	II
11:15:00	126	2020-01-30	d32	B	0	y	y	119	32	disc.	yes	I	I	I	III	II
11:20:00	127	2020-01-30	d33	A	0	y	n	160	30	disc.	yes	I	I	I	I	I
11:25:00	128	2020-01-30	d34	A	0	y	n	>300	9	disc.	yes	I	I	I	II	I	session terminated
11:32:00	129	2020-01-30	d35	B	0	y	n	>300	5	disc.	no	I	I	I	I	I	session terminated
11:42:00	130	2020-01-30	d36	C	0	y		176	31	sw.	?
11:43:00	131	2020-01-30	d37	D	0	y		170	10	disc.	yes
11:47:00	132	2020-01-30	d38	B	33	y	y	>300	26	disc.	yes	I	I	I	II	I	session terminated
11:57:00	133	2020-01-30	d39	B	>300	n	n										session terminated, bait not accepted
12:54:00	134	2020-01-30	d40	A	0	y	n	40	3	disc.	yes	I	I	I	II	I
12:58:00	135	2020-01-30	d41	B	17	y	n	>300	6	disc.	yes	I	I	I	I	I	session terminated, puddle of colour was seen on the ground of the enclosure
13:09:00	136	2020-01-30	d42	C	>300	n											session terminated, bait not accepted
13:05:00	137	2020-01-30	d43	D	5	y		195	66	sw.	?
13:15:00	138	2020-01-30	d44	A	0	y	n	144	13	disc.	yes	II	I	I	III	I
13:22:00	139	2020-01-30	d45	B	0	y	y	279	24	disc.	yes	I	I	I	III	III
13:29:00	140	2020-01-30	d46	B	0	y	y	179	84	sw.	yes	II	II	III	III	III
13:33:00	141	2020-01-30	d47	B	0	y	y	26	37	sw.	yes	II	I	I	III	III
09:14:00	142	2020-01-31	d1	A	0	y	n	66	6	disc.	yes	I	I	I	I	I
09:12:00	143	2020-01-31	d2	D	0	y		28	29	sw.	?
09:18:00	144	2020-01-31	d3	B	0	y	n	33	12	disc.	yes	III	III	III	III	II
09:16:00	145	2020-01-31	d4	D	0	y		44	19	disc.	yes
09:25:00	146	2020-01-31	d5	A	0	y	n	52	42	sw.	yes	I	I	II	II	I
09:22:00	147	2020-01-31	d6	D	2	y		73	12	disc.	yes
09:29:00	148	2020-01-31	d7	B	0	y	y	135	15	disc.	yes	I	I	I	III	III
09:28:00	149	2020-01-31	d8	A	0	y	y	41	2	disc.	yes	I	I	I	II	I
09:36:00	150	2020-01-31	d9	D	0	y		40	68	disc.	yes
09:34:00	151	2020-01-31	d10	D	0	y		37	36	sw.	?
09:42:00	152	2020-01-31	d11	B	0	y	y	77	15	disc.	yes	I	II	I	III	III
09:38:00	153	2020-01-31	d12	B	0	y	y	37	5	disc.	yes	II	I	I	III	II
09:51:00	154	2020-01-31	d13	B	0	y	y	43	18	sw.	yes	I	I	I	III	III
09:45:00	155	2020-01-31	d14	B	>300	n											session terminated, bait not accepted
09:57:00	156	2020-01-31	d15	B	25	y	y	115	7	disc.	yes	I	I	I	III	I
09:54:00	157	2020-01-31	d16	C	0	y		48	7	disc.	yes
10:03:00	158	2020-01-31	d17	C	0	y		54	3	disc.	yes
10:01:00	159	2020-01-31	d18	D	0	y		42	4	disc.	yes
10:08:00	160	2020-01-31	d19	C	0	y		65	12	disc.	yes
10:04:00	161	2020-01-31	d20	B	0	y	n	76	25	sw.	yes	I	I	I	III	I
10:17:00	162	2020-01-31	d21	A	5	y	y	227	10	disc.	yes	I	II	I	III	I
10:10:00	163	2020-01-31	d22	D	10	y		>300	20	sw.	no
10:26:00	164	2020-01-31	d23	A	0	y	n	34	16	disc.	yes	I	I	I	II	I
10:22:00	165	2020-01-31	d24	D	0	y		150	15	disc.	yes
10:32:00	166	2020-01-31	d25	A	0	y	y	43	9	disc.	yes	II	I	I	III	I
10:30:00	167	2020-01-31	d26	D	0	y		123	52	sw.	yes
10:38:00	168	2020-01-31	d27	A	0	y	y	181	22	disc.	yes	I	I	I	III	I
10:35:00	169	2020-01-31	d28	A	0	y	y	53	47	disc.	yes	I	I	I	III	II
10:47:00	170	2020-01-31	d29	D	0	y		59	6	disc.	yes
10:44:00	171	2020-01-31	d30	B	0	y	y	83	18	disc.	yes	I	I	I	III	I
10:51:00	172	2020-01-31	d31	D	0	y		46	3	disc.	yes
10:49:00	173	2020-01-31	d32	C	0	y		82	38	disc.	yes
10:53:00	174	2020-01-31	d33	B	0	y	y	242	107	sw.	yes	I	I	I	III	III
11:03:00	175	2020-01-31	d34	D	0	y		122	6	disc.	yes
10:59:00	176	2020-01-31	d35	D	0	y		60	5	disc.	no
11:11:00	177	2020-01-31	d36	D	0	y		100	23	disc.	yes
11:06:00	178	2020-01-31	d37	C	150	y		118	9	disc.	yes
11:20:00	179	2020-01-31	d38	D	13	y		284	89	disc.	yes
11:14:00	180	2020-01-31	d39	A	>300	n											session terminated, bait not accepted
11:30:00	181	2020-01-31	d40	B	0	y	y	10	3	disc.	yes	I	I	I	III	III
11:27:00	182	2020-01-31	d41	D	10	y		106	2	sw.	no
11:37:00	183	2020-01-31	d42	C	>300	n											session terminated, bait not accepted
11:33:00	184	2020-01-31	d43	C	0	y		170	77	sw.	?
11:45:00	185	2020-01-31	d44	B	0	y	y	210	5	disc.	yes	II	I	III	II	I
11:47:00	186	2020-01-31	d45	A	3	y	n	60	3	disc.	yes	I	I	I	II	I
11:51:00	187	2020-01-31	d46	B	0	y	y	106	32	disc.	yes	I	I	III	III	III
11:59:00	188	2020-01-31	d47	A	10	y	n	18	24	sw.	yes	I	I	I	II	I
Legend
Column A -		Time of observation
Column B -		Observation number: 1 - 188
Column C -		Date (dd.mm.yyyy): 28.01.2020; 29.01.2020; 30.01.2020; 31.01.2020
Column D -		Individual dog number: d1 - d47
Column E -		Bait type; A, B, C, D
Column F -		Time (seconds) until first contact with the bait; capped at 300 sec.
Column G -		Bait acceptance: y - yes, n - no
Column H -		Visible from a distance of 5 meters: y - yes, n - no; only for bait type A and B
Column I -		Total handling time (sec.) from first contact until termination of session (bait consumed or loss of interest); capped at 300 sec.
Column J -		Number of chews
Column K -		Fate of blister: disc. - discarded by dog, sw. - swallowed
Column L -		Blister perforated (perf.): yes, no, unknown (?)
Column M -		Visibility Left: coloring observed on the left side of the face (I - no coloring, II - coloring but hardly visible, III - coloring that was clearly visible)
Column N -		Visibility Right: coloring observed on the right side of the face (I - no coloring, II - coloring but hardly visible, III - coloring that was clearly visible)
Column O -		Visibility Front: coloring observed around the muzzle from the front (I - no coloring, II - coloring but hardly visible, III - coloring that was clearly visible)
Column P -		Visibility Tongue: coloring of the tonque upon direct observation (I - no coloring, II - coloring but hardly visible, III - coloring that was clearly visible)
Column Q -		Visibility Oral mucosa: coloring of the oral mucous membranes upon direct observation (I - no coloring, II - coloring but hardly visible, III - coloring that was clearly visible)
Column R -		Remark: additional information
